# Supplementary material for: Non-pathogenic microbiota accelerate age-related CpG Island methylation in colonic mucosa
Source: Epigenetics. 2022 Dec 26;18(1):2160568. doi: 10.1080/15592294.2022.2160568 (PMC9980687; doi:10.1080/15592294.2022.2160568)
Supplement: Supplemental Material [file KEPI_A_2160568_SM9629.zip]

Archive with 4 entries (3 files):
- supplement/
- supplement/Supplementary Figures and Legends.docx
- supplement/Supplementary Table 1 Primers and Conditions for Bisulfite Pyrosequencing of Trhde Gene.xlsx
- supplement/Supplementary Table 2 Summary of the differentially methylated CpG sites.xlsx
