# Supplementary material for: Non-pathogenic microbiota accelerate age-related CpG Island methylation in colonic mucosa
Source: Epigenetics. 2022 Dec 26;18(1):2160568. doi: 10.1080/15592294.2022.2160568 (PMC9980687; doi:10.1080/15592294.2022.2160568)
Supplement: Supplemental Material [file KEPI_A_2160568_SM9629.zip › supplement/Supplementary Table 1 Primers and Conditions for Bisulfite Pyrosequencing of Trhde Gene.xlsx]

## Sheet: Sheet1
Bisulfite Pyrosequencing of Trhde Gene using Bisulfited gDNA from GF/SPF Mouse Proximal Colon
PCR Forward Primer	PCR Reverse Primer	PCR Amplicon Size (bp)	PCR Annealing Temperature (oC)
AGAGAGGAGGGGTTGATGGG	CCCCTCCAAAACCATCACAC	222	60
Pyrosequencing Sequencing Primer	Number of Analyzed Methylation Sites	Sequenced Region
GAGTGAGGTTTTTAATGATT	2	GYGTTGGAGGTGGTTYGGGTGGTT
