# Supplementary material for: Non-pathogenic microbiota accelerate age-related CpG Island methylation in colonic mucosa
Source: Epigenetics. 2022 Dec 26;18(1):2160568. doi: 10.1080/15592294.2022.2160568 (PMC9980687; doi:10.1080/15592294.2022.2160568)
Supplement: Supplemental Material [file KEPI_A_2160568_SM9629.zip › supplement/Supplementary Table 2 Summary of the differentially methylated CpG sites.xlsx]

## Sheet: Sheet1
Summary of the number of differentially methylated CpG sites from Figure 1d-f
	Hypermethylated				Hypomethylated
Methylation (%)	Me < 20	20 < Me < 80	Me > 80	Total	Me < 20	20 < Me < 80	Me > 80	Total
SPF – GF	25 (0.19%)	140 (1.08%)	1 (0.01%)	166 (1.28%)	7 (0.05%)	333 (2.58%)	132 (1.02%)	472 (3.65%)
IL10KO/GF – WT/GF	10 (0.09%)	154 (1.35%)	35 (0.31%)	199 (1.75%)	41 (0.36%)	192 (1.69%)	39 (0.34%)	272 (2.39%)
IL10KO/SPF – WT/GF	398 (3.50%)	500 (4.39%)	28 (0.25%)	926 (8.14%)	39 (0.34%)	528 (4.64%)	554 (4.87%)	1121 (9.85%)
